# Supplementary material for: Rhizobiales-Specific RirA Represses a Naturally “Synthetic” Foreign Siderophore Gene Cluster To Maintain Sinorhizobium-Legume Mutualism
Source: mBio. 2022 Feb 8;13(1):e02900-21. doi: 10.1128/mbio.02900-21 (PMC8822346; doi:10.1128/mbio.02900-21)
Supplement: TABLE S1 [file mbio.02900-21-st001.xlsx]

## Sheet: Table 1
Table S1. Symbiotic peformance of Sinorhizobium fredii CCBAU45436 and its derivatives. Five independent sets of comparisons are shown in Table S1A-S1E.

## Sheet: Table S1A
Table S1A. Symbiotic performance of the ∆rirA and ∆irr mutants of Sinorhizobium fredii CCBAU45436 on wild soybean plants.
Inoculant	Leaf chlorophyll content	Nodule number (per plant)	Nodules fresh weight (mg)		Shoot dry weight (mg per plant)
			per plant	per nodule
Control	23.5±0.8d	—	—	—	74.3±3.4c
WT	38.9±0.5a	5.5±0.5bc	24.8±1.4b	5.0±0.3ab	130.8±5.3a
∆rirA	29.2±0.4b	7.7±0.6a	30.7±1.1a	4.36±0.2b	105.4±4.8b
∆rirA.c	38.8±0.3a	6.9±0.7abc	25.6±1.1b	4.0±0.3bc	124.4±6.9a
∆irr	38.0±0.3a	5.1±0.6c	25.6±1.2b	5.8±0.6a	117.8±6.2ab
∆rirA/irr	27.6±0.5c	7.1±0.6ab	19.5±0.7c	3.0±0.3c	94.4±3.9b
Different letters indicate significant difference between means (Mean ± SE; ANOVA followed by Duncan's test, alpha = 0.05) based on 8~10 scored plants.

## Sheet: Table S1B
Table S1B. Symbiotic performance of the ∆rirA mutant of the broad-host-range Sinorhizobium fredii CCBAU45436.
Inoculant	Leaf chlorophyll content	Nodule number	Nodules fresh weight (mg)		Shoot dry weight (mg per plant)
		(per plant)	per plant	per nodule
Glycine max (soybean; n = 10~20)
Control	24.6±0.8c	—	—	—	551.6±27.9bc
WT	34.7±0.9a	19.2±2.2b	153.0±9.4a	8.7±0.9a	624.2±37.6ab
∆rirA	24.9±0.9c	25.8±2.1a	146.1±9.7a	5.9±0.3b	534.3±25.9c
∆rirA.c	35.0±0.4a	21.1±1.4ab	167.2±10.0a	8.1±0.4a	649.9±29.4a
RirA-Flag	34.1±0.7a	24.8±1.7ab	174.4±12.8a	7.2±0.6ab	638.8±34.3ab
Flag-RirA	28.2±1.0b	26.7±2.9a	169.0±16.9a	6.6±0.5b	658.5±37.9a
Glycine soja (wild soybean; n = 9~15)
Control	20.4±1.0d	—	—	—	72.8±5.1b
WT	38.1±0.6b	5.4±0.5a	19.2±1.4b	3.7±0.3a	110.3±7.8a
∆rirA	25.0±0.6c	6.3±0.4a	23.6±0.8a	3.9±0.2a	73.7±3.1b
∆rirA.c	40.2±0.6a	5.8±0.4a	21.8±1.5ab	3.8±0.3a	124.2±11.6a
Cajanus cajan (pigeonpea; n = 5~7)
Control	36.7±1.3b	—	—	—	433.6±21.7b
WT	43.6±1.2a	38.6±2.4a	238.6±23.7a	6.3±0.6a	518.3±29.9a
∆rirA	33.6±1.6b	28.8±3.1b	202.8±24.6a	7.4±1.3a	431.8±23.9b
∆rirA.c	45.3±0.9a	36.5±2.9ab	238.2±10.8a	6.7±0.7a	443.9±28.0ab
Different letters indicate significant difference between means (Mean ± SE; ANOVA followed by Duncan's test, alpha = 0.05). The number of scored plants is shown in brackets.

## Sheet: Table S1C
Table S1C. Growth defects of soybean plants inoculated with the ∆rirA mutant can be rescued by supplying chemical nitrogen fertilizers but not by iron.
Treatment	Inoculant	Leaf chlorophyll content	Nodule number	Nodules fresh weight (mg)		Shoot dry weight (mg per plant)
			(per plant)	per plant	per nodule
Control	WT	42.3±0.5bc	50.3±4.8bcd	438.4±16.8a	9.2±0.7a	878.6±37.6ab
	∆rirA	22.3±0.9g	60.9±2.8a	342.8±14.3cd	5.7±0.2de	489.8±38.7d
1.5 mM EDTA-Fe	WT	41.1±0.4c	57.1±2.1abc	428.3±25.8ab	7.5±0.4bc	814.1±43.7b
	∆rirA	21.1±0.4g	60.0±4.0ab	314.6±12.7d	5.4±0.3ef	410.5±24.9e
20 mM KNO3	WT	43.8±0.6ab	52.9±4.5abcd	353.8±27.6cd	6.6±0.8cd	843.9±52.2ab
	∆rirA	34.5±0.3e	55.5±3.0abcd	242.3±8.9e	4.5±0.2f	599.4±27.9c
20 mM NH4Cl	WT	42.8±0.5bc	49.1±5.7cd	381.0±25.1bc	8.2±0.5ab	957.7±73.2a
	∆rirA	30.1±0.7f	56.7±2.3abc	263.8±10.0e	4.7±0.2f	548.0±37.0cd
10 mM Urea	WT	45.0±0.3a	47.4±2.6d	359.6±22.4cd	7.6±0.4bc	851.9±62.7ab
	∆rirA	36.9±0.6d	47.6±2.3d	231.1±12.0e	4.9±0.2ef	532.7±33.6cd
Chemical nitrogen fertilizers (20 mM KNO3, 20 mM NH4Cl or 10 mM Urea) or iron (1.5 mM EDTA-Fe) were supplied at 21 days post inoculation (dpi). Plants and nodules were harvested at 28 dpi. Different letters indicate significant difference between means (Mean ± SE; ANOVA followed by Duncan's test, alpha = 0.05). The number of scored plants ranges from nine to sixteen for WT and from fifteen to twe…

## Sheet: Table S1D
Table S1D. Symbiotic performance of suppressor mutants on soybean plants.
Inoculant	Leaf chlorophyll content	Nodule number	Nodules fresh weight (mg)		Shoot dry weight (mg per plant)
		(per plant)	per plant	per nodule
Control	21.4±1.6c	—	—	—	286.9±27.1e
WT	40.4±0.4a	29.5±3.9a	310.0±22.1b	11.4±0.7a	449.9±29.0cd
∆rirA	27.5±0.7b	26.5±2.0a	223.4±16.7c	8.8±0.6b	396.5±33.1d
∆rirA.c	40.2±0.4a	31.5±3.3a	400.5±22.6a	13.6±1.0a	602.0±42.2ab
∆rirA/fprA	39.8±0.3a	32.4±2.6a	350.4±23.0ab	11.4±0.9a	483.3±30.6cd
∆rirA/tonB	39.9±0.5a	29.8±3.0a	362.3±27.4ab	12.5±0.7a	550.3±46.8abc
∆rirA/exbB	40.2±0.4a	33.7±3.6a	403.5±24.7a	13.2±1.2a	636.8±37.8a
∆rirA/rsep	38.9±0.4a	27.8±3.1a	352.2±26.0ab	13.3±1.0a	491.3±43.2bcd
∆rirA/fecI	39.3±0.4a	28.3±3.5a	349.2±24.5ab	13.3±1.0a	485.5±43.5cd
∆rirA/asbA	39.6±0.5a	33.0±5.0a	346.0±33.6ab	11.5±1.1a	506.2±64.8bcd
Different letters indicate significant difference between means (mean ± SE; ANOVA followed by Duncan's test, alpha = 0.05) based on more than eight scored plants from three independent experiments.

## Sheet: Table S1E
Table S1E. Symbiotic performance of suppressor mutants on wild soybean plants.
Inoculant	Leaf chlorophyll content	Nodule number	Nodules fresh weight (mg)		Shoot dry weight (mg per plant)
		(per plant)	per plant	per nodule
Control	15.5±1.0d	—	—	—	72.2±4.4e
WT	39.6±0.3a	5.0±0.3c	23.6±1.5c	5.1±0.4abc	169.3±8.4bc
∆rirA	29.4±0.5c	6.0±0.3abc	29.7±1.5a	5.0±0.4bc	106.0±4.4d
∆rirA.c	40.0±0.5a	6.5±0.6ab	26.2±2.6abc	3.9±0.4c	163.5±10.2bc
∆rirA/fprA	39.8±0.6a	6.2±0.6abc	26.7±2.1abc	6.8±1.8a	173.5±14.9abc
∆rirA/tonB	38.4±0.6a	5.4±0.4bc	24.1±1.6bc	4.7±0.3bc	151.9±10.6c
∆rirA/exbB	40.6±0.7a	7.3±0.7a	31.4±2.5a	4.9±0.8bc	202.1±15.8a
∆rirA/rsep	39.7±0.6a	6.3±0.8abc	28.7±2.3abc	4.9±0.5bc	194.2±12.5ab
∆rirA/fecI	40.5±0.8a	7.0±0.7ab	28.6±2.6abc	4.4±0.5bc	189.4±17.1ab
∆rirA/asbA	38.4±0.5a	5.9±0.7abc	23.1±1.8c	4.0±0.5c	153.5±15.4c
∆rirA/asbB	39.3±0.5a	5.9±0.6abc	29.0±2.4ab	5.2±0.7abc	170.3±15.1abc
∆rirA/fatBDCE	33.9±0.5b	4.7±0.4c	27.5±2.0abc	6.1±0.5ab	111.0±6.0d
Different letters indicate significant difference between means (mean ± SE; ANOVA followed by Duncan's test, alpha = 0.05) based on more than eight scored plants from three independent experiments.
