# Supplementary material for: Rhizobiales-Specific RirA Represses a Naturally “Synthetic” Foreign Siderophore Gene Cluster To Maintain Sinorhizobium-Legume Mutualism
Source: mBio. 2022 Feb 8;13(1):e02900-21. doi: 10.1128/mbio.02900-21 (PMC8822346; doi:10.1128/mbio.02900-21)
Supplement: TABLE S2 [file mbio.02900-21-st002.xlsx]

## Sheet: Sheet1
Table S2. Genes surrounding RirA binding peaks identified in ChIP-seq.
Peak	Gene_ID	Name	Description of gene function
	SF45436_c13960		hypothetical protein
P_1	SF45436_c13970		ABC transporter, nucleotide binding/ATPase protein
P_2	SF45436_c13980	fecI	Sigma factor, controling siderophore biosynthesis
	SF45436_c13990	fecR	Iron siderophore sensor protein
P_3	SF45436_c14000	fprA	TonB-dependent siderophore receptor
P_3	SF45436_c14010		COGs COG3553
P_3	SF45436_c14020	asbA	Anthrachelin biosynthesis protein AsbA acetyltransferase
P_3	SF45436_c14030	asbB	Anthrachelin biosynthesis protein AsbB ligase
P_3	SF45436_c14040	asbC	Long-chain-fatty-acid-CoA ligase associated with anthrachelin biosynthesis
P_3	SF45436_c14050	asbDE	Acyl carrier protein associated with anthrachelin biosynthesis
P_3	SF45436_c14060	asbF	Hypothetical protein GBAA1986 associated with anthrachelin biosynthesis isomerase-like TIM barrel domain
P_3	SF45436_c14070	fatB	Iron compound ABC uptake transporter substrate-binding protein PiuA
P_3	SF45436_c14080	fatD	Iron compound ABC transporter, permease protein
P_3	SF45436_c14090	fatC	Petrobactin ABC transporter, permease protein II
P_3	SF45436_c14100	fatE	Iron(III) dicitrate transport ATP-binding protein FecE (TC 3.A.1.14.1)
	SF45436_c12820		DNA internalization-related competence protein ComEC/Rec2
P_4	SF45436_c12830	exbB	MotA/TolQ/ExbB proton channel family protein
P_4	SF45436_c12840	exbD	Biopolymer transport protein ExbD/TolR
P_5	SF45436_c25180		FIG00986248: hypothetical protein
P_6	SF45436_c25190	tonB	Ferric siderophore transport system, periplasmic binding protein TonB
P_6	SF45436_c25200		FIG00983562: hypothetical protein
P_6	SF45436_c25210	hmuP	Hemin uptake protein
P_6	SF45436_c25220	hmuS	Hemin transport protein HmuS
P_6	SF45436_c25230	hmuT	Periplasmic hemin-binding protein
P_6	SF45436_c25240	hmuU	Hemin ABC transporter, permease protein, also involved in ferric hydroxamate uptake
P_6	SF45436_c25250	hmuV	ABC-type hemin transport system, ATPase component, also involved in ferric hydroxamate uptake
P_7	SF45436_c09180		FIG00983544: hypothetical protein
P_7	SF45436_c09190	ribH	6,7-dimethyl-8-ribityllumazine synthase (EC 2.5.1.78), RibH
P_7	SF45436_c09200		Transcription termination protein NusB
P_7	SF45436_c09210		MFS permease
	SF45436_c22250		4-aminobutyraldehyde dehydrogenase (EC 1.2.1.19)
P_8	SF45436_c22260		hypothetical protein
P_8	SF45436_c22270	foxA	Outer membrane Ferrioxamine B iron receptor precursor protein, FoxA
	SF45436_c22280	fhuF	Ferrioxamine B specific ferric iron reductase (1.6.99.14), FhuF
	SF45436_c22290	fhuP	Hydroxamate siderophore specific (ferrichrome and ferrioxamine B) ABC transporter, periplasmic component, FhuP
P_9	SF45436_c20730		Adenylate cyclase (EC 4.6.1.1) / Guanylate cyclase (EC 4.6.1.2)
P_9	SF45436_c20740		ATP-binding cassette domain-containing protein
	SF45436_c20750		Ferric hydroxamate ABC transporter (TC 3.A.1.14.3), permease component
P_10	SF45436_c24120		TonB-dependent hemin, ferrichrome receptor
P_10	SF45436_c24130		extensin-like protein
	SF45436_c12730		Phosphatidate cytidylyltransferase (EC 2.7.7.41)
	SF45436_c12740	rseP	Membrane-associated zinc metalloprotease RseP/YaeL
	SF45436_c12750	yaeT	Outer membrane protein assembly factor YaeT precursor
