# Supplementary material for: Rhizobiales-Specific RirA Represses a Naturally “Synthetic” Foreign Siderophore Gene Cluster To Maintain Sinorhizobium-Legume Mutualism
Source: mBio. 2022 Feb 8;13(1):e02900-21. doi: 10.1128/mbio.02900-21 (PMC8822346; doi:10.1128/mbio.02900-21)
Supplement: TABLE S3 [file mbio.02900-21-st003.xlsx]

## Sheet: Sheet1
Table S3. Strains and plasmids used in this study.
	Relevant characteristics	Note
Strains
E. coli
DH5α	F-,φ80dlacZ ΔM15,Δ(lacZYA-argF)U169,deoR, recA1, endA1, hsdR17(rk-,mk+ ), phoA, supE44, λ-, thi-1, gyrA96, relA1	GenStar
S. fredii CCBAU45436	wild type, NAr, TMPr	Lab stock
ΔrirA	CCBAU45436 rirA deletion mutant, NAr, TMPr	This work
ΔrirA.c	∆rirA complementary strain, NAr, TMPr	This work
Δirr	CCBAU45436 irr deletion mutant, NAr, TMPr	This work
ΔrirA/irr	CCBAU45436 rirA and irr deletion mutant, NAr, TMPr	This work
ΔrirA/fprA	CCBAU45436 rirA and fprA deletion mutant, NAr, TMPr	This work
ΔrirA/tonB	CCBAU45436 rirA and tonB deletion mutant, NAr, TMPr	This work
ΔrirA/exbB	CCBAU45436 rirA and exbB deletion mutant, NAr, TMPr	This work
ΔrirA/rseP	CCBAU45436 rirA and rseP deletion mutant, NAr, TMPr	This work
ΔrirA/fecI	CCBAU45436 rirA and fecI deletion mutant, NAr, TMPr	This work
ΔrirA/asbA	CCBAU45436 rirA and asbA deletion mutant, NAr, TMPr	This work
ΔrirA/asbB	CCBAU45436 rirA and asbB deletion mutant, NAr, TMPr	This work
ΔrirA/fatBDCE	CCBAU45436 rirA and fatBDCE deletion mutant, NAr, TMPr	This work
ΔrirA/fecR/rseP	CCBAU45436 rirA, fecR and rseP deletion mutant, NAr, TMPr	This work
ΔrirA/fecR/fecI	CCBAU45436 rirA, fecR and fecI deletion mutant, NAr, TMPr	This work
Flag-RirA	CCBAU45436 with N-terminal 3×FLAG-tagged RirA, NAr, TMPr	This work
RirA-Flag	CCBAU45436 with C-terminal 3×FLAG-tagged RirA, NAr, TMPr	This work
ΔrirA-Flag-FecI	ΔrirA with N-terminal 3×FLAG-tagged FecI, NAr, TMPr	This work
ΔrirA-FecI-Flag	ΔrirA with C-terminal 3×FLAG-tagged FecI, NAr, TMPr	This work
Plasmids
pRK2013	Helper plasmid, IncP, Tra+, Mob+, ColE1, Kmr	(Figurski and Helinski, 1979)
pJQ200SK	Broad host range cloning vector, Genr, Smr	(Quandt and Hynes, 1993)
pSAM_Sf	pSAM_Bt derived plasmid carrying mariner himar1C9 transposase, S. fredii CCBAU45436 rpoD promoter, Cbr, Kmr	Lab stock (pSAM_Bt from Goodman et al., 2009)
