# Supplementary material for: Rhizobiales-Specific RirA Represses a Naturally “Synthetic” Foreign Siderophore Gene Cluster To Maintain Sinorhizobium-Legume Mutualism
Source: mBio. 2022 Feb 8;13(1):e02900-21. doi: 10.1128/mbio.02900-21 (PMC8822346; doi:10.1128/mbio.02900-21)
Supplement: TABLE S4 [file mbio.02900-21-st004.xlsx]

## Sheet: Sheet1
Table S4. Primers used in this study.
Primers	Primer sequence (5'-3')	Purpose
c03820-UF	ATATCGAATTCCTGCAGCCCCGTCAGCCACTTCTCCGTCT	rirA deletion
c03820-UR	TTGAGCACATACTGCGTAGTTTGTTTGCTTCG	rirA deletion
c03820-DF	ACTACGCAGTATGTGCTCAAGGGCTATTCG	rirA deletion
c03820-DR	GAACTAGTGGATCCCCCGGGGAACTCGGTCGTCTGGAACT	rirA deletion
c03820-WF	TGACCGCATTCTCCTTGTTC	rirA deletion
c03820-WR	CATTGTCGGACTTCCACTGG	rirA deletion
irr-UF	ATATCGAATTCCTGCAGCCCGCACATAGCCCTTGTCGTG	irr deletion
irr-UR	ATGCCTTCCGCGTTGCTTTCGTCATCCA	irr deletion
irr-DF	GAAAGCAACGCGGAAGGCATGGAGATCT	irr deletion
irr-DR	GAACTAGTGGATCCCCCGACATCATCGGCTATCTGTTC	irr deletion
irr-WF	GAGGTCGGTAGCCTTGTAGAT	irr deletion
irr-WR	TCTGGAGATGACAGCCTTTC	irr deletion
c12740-UF	ATATCGAATTCCTGCAGCCCAGAAGACGAGTTGGTGGCTG	rseP deletion
c12740-UR	AGTTGATGTCTCAGGAGGAACAGGAAGGTG	rseP deletion
c12740-DF	TTCCTCCTGAGACATCAACTGGCTGTTCGG	rseP deletion
c12740-DR	CTAGAACTAGTGGATCCCCCGATATCGGTCTCGACCGTCG	rseP deletion
c12740-WF	GCCTTGGTGTTGATGGACTA	rseP deletion
c12740-WR	ATTGATCTGCGTGATCTTGG	rseP deletion
c12830-UF	ATATCGAATTCCTGCAGCCCATCTTCTCGCAATGGCAACG	exbB deletion
c12830-UR	AAGTAGTTGTACGGCTCCGATTGGACATCT	exbB deletion
c12830-DF	TCGGAGCCGTACAACTACTTTGCCCGCTCG	exbB deletion
c12830-DR	CTAGAACTAGTGGATCCCCCTGACAGCCTCTTGCCTAAGC	exbB deletion
c12830-WF	GCCGTCGATTACGATATCCG	exbB deletion
c12830-WR	ACCGAATGGGAGGTCACATC	exbB deletion
c13980-UF	ATATCGAATTCCTGCAGCCCGGGAGAACATTGCCTATGGC	fecI deletion
c13980-UR	TGGCGATGTGTAGACCTGGTGGCGAGTTTC	fecI deletion
c13980-DF	ACCAGGTCTACACATCGCCATGTTCGAACT	fecI deletion
c13980-DR	CTAGAACTAGTGGATCCCCCATCAGCCAGCTGGACATCGA	fecI deletion
c13980-WF	ATACGTGACATGACCCTTGC	fecI deletion
c13980-WR	TGTCACTTCGCACGACTTCT	fecI deletion
c13990-UF	ATATCGAATTCCTGCAGCCCAGGATCGTGCGCAATCTC	fecR deletion
c13990-UR	ATGGCGTTACCTTCGGTTTCGCGACAGTTC	fecR deletion
c13990-DF	GAAACCGAAGGTAACGCCATACGGTCGAGT	fecR deletion
c13990-DR	CTAGAACTAGTGGATCCCCCTTCCGCCGGAGATTTCGTAG	fecR deletion
c13990-WF	CGATGCCAAATCGAACCTGT	fecR deletion
c13990-WR	ATGCCGTGCACATAGACCTT	fecR deletion
c14000-UF	ATATCGAATTCCTGCAGCCCTGGCAGTCTCCTACAGTGGT	fprA deletion
c14000-UR	ATAAAGGAGCCAAGGCAAGGGATGAAAGTC	fprA deletion
c14000-DF	CCTTGCCTTGGCTCCTTTATCCTGAGTGCC	fprA deletion
c14000-DR	CTAGAACTAGTGGATCCCCCATTTACCTCCCGCAAGTAGC	fprA deletion
c14000-WF	ATCGCACTGGAGGATGGAAC	fprA deletion
c14000-WR	TTCTGCCTGGCGGTAGGATT	fprA deletion
c14020-UF	ATATCGAATTCCTGCAGCCCGCTCCTTTATCCTGAGTGCC	asbA deletion
c14020-UR	GGCGCATGACACTTCGACGCGCAATATCAT	asbA deletion
c14020-DF	GCGTCGAAGTGTCATGCGCCGATGCTTTAT	asbA deletion
c14020-DR	CTAGAACTAGTGGATCCCCCCGAAATCTTCAAACGAGGCG	asbA deletion
c14020-WF	TTCGTGCCGACCTGAAGAAC	asbA deletion
c14020-WR	CGTGTTGACGATGTTGAGGG	asbA deletion
c25190-UF	ATATCGAATTCCTGCAGCCCGTCGTTCGGTGTCACGGTTT	tonB deletion
c25190-UR	CCGGAACGGTGGTCCATTTGACGATTTGCTTC	tonB deletion
c25190-DF	CAAATGGACCACCGTTCCGGTTACATTCAA	tonB deletion
c25190-DR	CTAGAACTAGTGGATCCCCCCGTTCATCATCGATACTCCG	tonB deletion
c25190-WF	CGGTCGTCTCGCTACTTGTTCA	tonB deletion
c25190-WR	ATTCCGTCACGTTGGGATTG	tonB deletion
c14070~100-UF	ATATCGAATTCCTGCAGCCCCAAGGAGATATGCGAGATCACC	fatBDCE deletion
c14070~100-UR	ACTTTCATCCGATATCTTTCCCGTCGCTGT	fatBDCE deletion
c14070~100-DF	GAAAGATATCGGATGAAAGTCGGACACATG	fatBDCE deletion
c14070~100-DR	CTAGAACTAGTGGATCCCCCACCTTGCCAGCGAAGAACT	fatBDCE deletion
c14070~100-WF	GTCCCGATGATCAGCGACTA	fatBDCE deletion
c14070/100-WR	CCAATGAACGAAGAGCACCT	fatBDCE deletion
asbB-UF	ATATCGAATTCCTGCAGCCCGCGATACACTGTCGGACACA	asbB deletion
asbB-UR	TCGGTGAGAAGAGCGACCACAGAAATGTCA	asbB deletion
asbB-DF	GTGGTCGCTCTTCTCACCGAATCCCTGATG	asbB deletion
asbB-DR	CTAGAACTAGTGGATCCCCCATCTGTTCGCCTTGTGACAGAA	asbB deletion
asbB-WF	GTCATCCTCAGAGAGAACCC	asbB deletion
asbB-WR	CCGTATTGCTGGAACATATG	asbB deletion
LIB_AdaptT	TTCCCTACACGACGCTCTTCCGATCTNN	Insertion site identification
LIB_AdaptB’	Phosphorylation-AGATCGGAAGAGCGTCGTGTAGGGAAAGAGA-Phosphorylation	Insertion site identification
LIB_PCR_3	AATGATACGGCGACCACCGAACACTCTTTCCCTACACGACGCTCTTCCGATCT	Insertion site identification
Tn-L	GTGCAATGTAACATCAGAGATT	Insertion site identification
New-Tn-R	AACACTGGCAGAGCATTACGCTGACTTGAC	Insertion site identification
CX-Tn	TAGAATGCGAGAGTAGGGAACT	Insertion site identification
RirA-Flag-F	TTCGAGCATGGACGGGATC	Construction of RirA-Flag strains
RirA-Flag-R	CCAGCTGAGCGCTCTAGATC	Construction of RirA-Flag strains
RirA-Flag-UF	ATATCGAATTCCTGCAGCCCTTCTACACCAGGAGAGCGACA	Construction of RirA-Flag strains
RirA-Flag-UR	CCACCCGAACCGCCACCGCCGGCGGCGGACGTCTGCGGCC	Construction of RirA-Flag strains
RirA-Flag-DF	CTAGAGCGCTCAGCTGGT TGAAATTTTCATTCCAGCAA	Construction of RirA-Flag strains
RirA-Flag-DR	GAACTAGTGGATCCCCCGGGTTTCGGTTGTGCCCTTCTT	Construction of RirA-Flag strains
RirA-Flag-WF	GGCTGGCGGTAGGAATAGAT	Construction of RirA-Flag strains
RirA-Flag-WR	ACTCGGTCGTCTGGAACTTG	Construction of RirA-Flag strains
Flag-RirA-F	TCTCAATTCTGGAGTGAATGATGGACTACAAAGACCATGAC	Construction of Flag-RirA strains
Flag-RirA-R	GTTTGCTTCGTCAGACGCATCTTGTCATCGTCATCCTT	Construction of Flag-RirA strains
Flag-RirA-UF	ATATCGAATTCCTGCAGCCCTCGTAGGTGATGTCGTTCTG	Construction of Flag-RirA strains
Flag-RirA-UR	CATTCACTCC AGAATTGAGA	Construction of Flag-RirA strains
Flag-RirA-DF	ATGCGTCTGACGAAGCAAAC	Construction of Flag-RirA strains
Flag-RirA-DR	GAACTAGTGGATCCCCCGGGAGGACGGATGGAACGACATT	Construction of Flag-RirA strains
Flag-RirA-WF	TCGGGCTTCTTGGAGAGATT	Construction of Flag-RirA strains
Flag-RirA-WR	AACGTTTTCG ACCAGGCAGT	Construction of Flag-RirA strains
Flag-FecI-F	GATGCCAAATCGAACCTGTTATGGACTACAAAGACCATGACGG	Construction of Flag-FecI strains
Flag-FecI-R	ATGATTTCCAATCCGATCAACTTGTCATCGTCATCCTTGT	Construction of Flag-FecI strains
Flag-FecI-UF2	ATATCGAATTCCTGCAGCCCATCGACATACGTGACATGAC	Construction of Flag-FecI strains
Flag-FecI-UR	AACAGGTTCGATTTGGCATC	Construction of Flag-FecI strains
Flag-FecI-DF	TTGATCGGATTGGAAATCAT	Construction of Flag-FecI strains
Flag-FecI-DR2	CTAGAACTAGTGGATCCCCCTTCGGTTTCGCGACAGTTCG	Construction of Flag-FecI strains
Flag-FecI-WF	TGAAGCAGTGAGGTTCGGCT	Construction of Flag-FecI strains
Flag-FecI-WR	TTCTGCGGTCTCGGTCACAT	Construction of Flag-FecI strains
FecI-Flag-F	TTCGAGCATGGACGGGATCC	Construction of FecI-Flag strains
FecI-Flag-R	CCAGCTGAGCGCTCTAGATC	Construction of FecI-Flag strains
FecI-Flag-UF2	ATATCGAATTCCTGCAGCCCCACATGCAGAGCCTCTGAAA	Construction of FecI-Flag strains
FecI-Flag-UR	CCACCCGAACCGCCACCGCCAGAGGCGCTCGCCGTCAGCA	Construction of FecI-Flag strains
FecI-Flag-DF	CTAGAGCGCTCAGCTGGTTAAAAACTCGCAATCCGTGT	Construction of FecI-Flag strains
FecI-Flag-DR2	CTAGAACTAGTGGATCCCCCGACATCGAAGGCTGTTCCGA	Construction of FecI-Flag strains
FecI-Flag-WF	GTCGTGGAAGCAGGAAGAAT	Construction of FecI-Flag strains
FecI-Flag-WR	CAGGCAGAATGATAACGCTG	Construction of FecI-Flag strains
Rev-fprA/c14010	CTCTTCCCGAAAGGCAAAGC	RT-PCR
CT-fprA/c14010-F	ACTGGGACTATGGCAGCGGT	RT-PCR
CT-fprA/c14010-R	TCTTGTGGGCGAAATGCTTG	RT-PCR
Rev-asb	GAAATCTCCGAAAGGAACCG	RT-PCR
CT-c14010/asbA-F	CAAGCATTTCGCCCACAAGA	RT-PCR
CT-c14010/asbA-R	TGCACGAGAATATGAAGCGC	RT-PCR
CT-asbA/asbB-F	ATCCGCCTTTACGACGACTA	RT-PCR
CT-asbA/asbB-R	CCACAGAAATGTCACCAAGC	RT-PCR
CT-asbB/asbC-F	GAACTCGTGATGGACACCCT	RT-PCR
CT-asbB/asbC-R	GTCGTAGAACAGCCGATTGC	RT-PCR
CT-asbC/asbDE-F	AATACGGTTGCTCGGAATCC	RT-PCR
CT-asbC/asbDE-R	GTGACGATGTCCTGCTTTGC	RT-PCR
CT-asbDE/asbF-F	CAGACCAATGACCGTGGATT	RT-PCR
CT-asbDE/asbF-R	CGACGATGTTCTTCAAATGG	RT-PCR
Rev-asbF/fatB	AACGAGAAGCCAGTCGGGAT	RT-PCR
CT-asbF/fatB-F	CGATTATGGGCGGTTCCTTT	RT-PCR
CT-asbF/fatB-R	GGGTCCGTAAGCGGTCACTT	RT-PCR
Rev-exbBD	CCCGCTCCCTGTATTAGGTT	RT-PCR
CT-exbBD-F	ATTCCTTCATCGGCATCAGC	RT-PCR
CT-exbBD-R	TTTCCTTGTTTGCGTTGGTG	RT-PCR
Rev-tonB/c25200	GCTCCGGTTTCTCGACCTTC	RT-PCR
CT-tonB/c25200-F3	CAATCACTCTCCAAGGTTTCC	RT-PCR
CT-tonB/c25200-R	AACCTCGCTTGGCTTCACCT	RT-PCR
Q-16S-F	GGATCGGAGACAGGTGCTGCA	qPCR
Q-16S-R	CGTGTGTAGCCCAGCCCGTA	qPCR
Q-rseP-F2	TTCCTGTTCCTCCTGACC	qPCR
Q-rseP-R2	CTTCCATCTCGTTCCGTG	qPCR
Q-exbB-F	AATTCCTTCATCGGCATC	qPCR
Q-exbB-R	GGGCAAAGTAGTTGTAGA	qPCR
Q-fecI-F	TCAAGCGTCAGAAGATCG	qPCR
Q-fecI-R	CCGTCACCAGAATTATGTCT	qPCR
Q-fprA-F	TTCACAGCAAGACATAGC	qPCR
Q-fprA-R	AAACGCACTTTGGATAGG	qPCR
Q-asbA-F	CAGACCGCTCTTTATATCG	qPCR
Q-asbA-R	CTTTCCTGCTGCCAATAG	qPCR
Q-tonB-F	GGAGAAGATCGAGAAGAAG	qPCR
Q-tonB-R	GCCTCTTGTTTGTGTATTC	qPCR
Q-fecR-F	AGCTTTCTTCGATGTTGCGC	qPCR
Q-fecR-R	TCGACGATCGTTTCCCCATC	qPCR
Q-c09180-F	GCTCAAATATCTGTCCATATC	qPCR
Q-c09180-R	ATAAAGTCGAACGAAGTCTC	qPCR
Q-c09190-F	CTATGATATTGTCACGGTTC	qPCR
Q-c09190-R	GATGTCGAAATGATAGGTTT	qPCR
Q-c13960-F	CGACGTGGATGAAACTGTCC	qPCR
Q-c13960-R	CCGAATAAGGCGTTGGCAAG	qPCR
Q-c13970-F	CTGTTGCTGATCTATCTGAT	qPCR
Q-c13970-R	ATCTCGGTTTCTATGTTGAT	qPCR
Q-c20730-F	GAACGGGAGAGTTGGCTTCA	qPCR
Q-c20730-R	GAACACGAAGGCATGCGATC	qPCR
Q-c20740-F2	CGCCGATTACCAATGGGAGA	qPCR
Q-c20740-R2	TTACCGCGCCAACGATTTTC	qPCR
Q-c22260-F	GTCGGCAAACGCAAAGCTAC	qPCR
Q-c22260-R	AGACAAAAGCCTTCGCCCTT	qPCR
Q-c22270-F	AATCAATAGAGAAACGAACC	qPCR
Q-c22270-R	TTTGGTCGATGTTAAAGAGA	qPCR
Q-c24120-F	CGGTTCGGTCAATTTCAAG	qPCR
Q-c24120-R	CACCATTGCTGCCATAGG	qPCR
Q-c24130-F	AAGATCGAAACCGAGGAGCC	qPCR
Q-c24130-R	GTTACGCGGATTGGCTTGTC	qPCR
Q-c25200-F	CGTCCTTGATTTTCGCGACC	qPCR
Q-c25200-R	GACTGCCTCGCATTTCGTTC	qPCR
Q-c25210-F	GCCAGCGAGATCCTGATTTC	qPCR
Q-c25210-R	CTTGTTCAGAATCAACTTGCCC	qPCR
Q-c25180-F	CTATGGGGCGGAACTCATCC	qPCR
Q-c25180-R	CAGTCGACGGAGGGAAGAAC	qPCR
nc-16S-F	CTGTTCTGTCGGTTATTTG	ChIP-qPCR
nc-16S-R	AACTGGTGTTAGTCTCTTC	ChIP-qPCR
ChIP-rseP-F	CCAATAGAAATCAGGGTAAG	ChIP-qPCR
ChIP-rseP-R	ATAGTGTATTGCAGATTGTC	ChIP-qPCR
ChIP-P_4-F2	ACGATTTATGAGGAACGAGATGTC	ChIP-qPCR
ChIP-P_4-R2	GAAAGGAGAATGGCGAGCG	ChIP-qPCR
ChIP-P_2-F2	CGAACGCCGATGCCAAATC	ChIP-qPCR
ChIP-P_2-R2	AATAGACCTGGTGGCGAGTT	ChIP-qPCR
ChIP-P_3-F1	CCTTTATGATCTCAAGGATC	ChIP-qPCR
ChIP-P_3-R1	TCTAGTTAAAACTGCATCAG	ChIP-qPCR
ChIP-asbA-F1	GACAGAAAATTCAATGTGTTG	ChIP-qPCR
ChIP-asbA-R1	CAAGTAGCAATTTGCGAAG	ChIP-qPCR
ChIP-P_6-F	CGCATTCCAATTACTATCTT	ChIP-qPCR
ChIP-P_6-R	GGAGCGATCAATTAACTTG	ChIP-qPCR
ChIP-P_7-F	GATTTGAAACATGCAGTAGG	ChIP-qPCR
ChIP-P_7-R	TGCTCTTGTCAACTTAAATAG	ChIP-qPCR
ChIP-P_1-F	TGAGACTGACAATCGGCTTG	ChIP-qPCR
ChIP-P_1-R	AGACTGCCCGATGACAGTTC	ChIP-qPCR
ChIP-P_9-F	CAAAACGTGATTTTCATACTC	ChIP-qPCR
ChIP-P_9-R	CCGAATGAAGTGTGAATATC	ChIP-qPCR
ChIP-fecR-F1	TCAGTTCGTCTTTGCGAGAA	ChIP-qPCR
ChIP-fecR-R1	CATCGCCTCTTCAAGCAATG	ChIP-qPCR
